# Supplementary material for: Transcription start site‐level expression of thyroid transcription factor 1 isoforms in lung adenocarcinoma and its clinicopathological significance
Source: J Pathol Clin Res. 2021 May 20;7(4):361–74. doi: 10.1002/cjp2.213 (PMC8185369; doi:10.1002/cjp2.213)
Supplement: Supplementary file 2 — Table S1. RNAscope probe design Table S2. Expression level of NKX2‐1/TTF‐1 promoters in 71 LADs [file CJP2-7-361-s002.xlsx]

## Sheet: Cover sheet
Transcription start site-level expression of thyroid transcription factor 1 isoforms in lung adenocarcinoma and its clinicopathological significance
K Sano et al. J Pathol Clin Res DOI: 10.1002/cjp2.213
Supplementary Tables
Table S1. RNAscope probe design
Table S2. Expression level of NKX2.1/TTF1 promoters in 71 lung adenocarcinomas

## Sheet: Table S1
Table S1. RNAscope probe design
agcaacgcgggggacacccccgattccgctggggagcgcagcccacagctccccctcgcc
aggcgcccaaggaccctcaaggcgcggggcccacacttgaagcctgggaacgcgcagaca
ggaaaccctcttcctcctaagcagtttcttgctcgtcggatgagaggcgcccaattgaag
cagaatgatcctcatctactaatatccagcgtggccacaaagcgactggccatttacgcc
accactttaaacaaagatatttggttattcccgggaagcaagagcacttttgcATGGCTG
AGCTGCGGGCGGAGGCGAGCCTCGGCCCAGCCTCCCGCCCGCTGAGCTGCCCGCACCTCG
GCATTCGCCCCCTCCTGGCCAGCGCTCCAGCCGCCGGGGTTCAGGCTCAGTTCCGCCCGG
CAACAGACAGACGGGCACTCACGCCGCTCCCTGCTCGCGCGCTCCCTGAAGCATCAGAGG
GGAAAACAGCGTGGCTCTGGGCTCGGGTGCTGGGGCTGTGATGTCCTCGGAAAGTCAGCT
CCAGCCCCAGATCCCCGCGTGTCTGGGAGATGGGCGAGGGTCAGGGACACCAGccgccgc
cgaatcatgtcgatgagtccaaagcacacgactccgttctcagtgtctgacatcttgagt
cccctggaggaaagctacaagaaagtgggcatggagggcggcggcctcggggctccgctg
gcggcgtacaggcagggccaggcggcaccgccaacagcggccatgcagcagcacgccgtg
gggcaccacggcgccgtcaccgccgcctaccacatgacggcggcgggggtgccccagctc
tcgcactccgccgtggggggctactgcaacggcaacctgggcaacatgagcgagctgccg
ccgtaccaggacaccatgaggaacagcgcctctggccccggatggtacggcgccaaccca
gacccgcgcttccccgccatctcccgcttcatgggcccggcgagcggcatgaacatgagc
ggcatgggcggcctgggctcgctgggggacgtgagcaagaacatggccccgctgccaagc
gcgccgcgcaggaagcgccgggtgctcttctcgcaggcgcaggtgtacgagctggagcga
cgcttcaagcaacagaagtacctgtcggcgccggagcgcgagcacctggccagcatgatc
cacctgacgcccacgcaggtcaagatctggttccagaaccaccgctacaaaatgaagcgc
caggccaaggacaaggcggcgcagcagcaactgcagcaggacagcggcggcggcgggggc
ggcgggggcaccgggtgcccgcagcagcaacaggctcagcagcagtcgccgcgacgcgtg
gcggtgccggtcctggtgaaagacggcaaaccgtgccaggcgggtgcccccgcgccgggc
gccgccagcctacaaggccacgcgcagcagcaggcgcagcaccaggcgcaggccgcgcag
gcggcggcagcggccatctccgtgggcagcggtggcgccggccttggcgcacacccgggc
caccagccaggcagcgcaggccagtctccggacctggcgcaccacgccgccagccccgcg
gcgctgcagggccaggtatccagcctgtcccacctgaactcctcgggctcggactacggc
accatgtcctgctccaccttgctatacggtcggacctggtgagaggacgccgggccggcc
ctagcccagcgctctgcctcaccgcttccctcctgcccgccacacagaccaccatccacc
gctgctccacgcgcttcgacttttcttaacaacctggccgcgtttagaccaaggaacaaa
aaaaccacaaaggccaaactgctggacgtctttctttttttccccccctaaaatttgtgg
gtttttttttttaaaaaaagaaaatgaaaaacaaccaagcgcatccaatctcaaggaatc
tttaagcagagaagggcataaaacagctttggggtgtctttttttggtgattcaaatggg
ttttccacgctagggcggggcacagattggagagggctctgtgctgacatggctctggac
tctaaagaccaaacttcactctgggcacactctgccagcaaagaggactcgcttgtaaat
accaggatttttttttttttttgaagggaggacgggagctggggagaggaaagagtcttc
aacataacccacttgtcactgacacaaaggaagtgccccctccccggcaccctctggccg
cctaggctcagcggcgaccgccctccgcgaaaatagtttgtttaatgtgaacttgtagct
gtaaaacgctgtcaaaagttggactaaatgcctagtttttagtaatctgtacattttgtt
gtaaaaagaaaaaccactcccagtccccagcccttcacattttttatgggcattgacaaa
tctgtgtatattatttggcagtttggtatttgcggcgtcagtctttttctgttgtaactt
atgtagatatttggcttaaatatagttcctaagaagcttctaataaattatacaaattaa
aaa
Target region is shown as upper case letters in NKX2-1 (ENST00000518149.5)

## Sheet: Table S2
Table S2. Expression level of NKX2.1/TTF1 promoters in 71 lung adenocarcinomas
No	p7	p13	p5	p3	p8	p15	p12	p1	p19	p18	p9	p6	p2	p11	p16	p10	p4
1	3.84134	1.44898	2.33653	3.10589	2.14796	1.36481	2.33653	4.53309	-3.32193	-1.97305	1.07812	2.97007	3.54888	2.29165	-1.28832	0.419771	0.577663
2	3.9671	3.47049	0.525661	3.07133	1.72902	1.84114	2.7651	4.35486	-3.32193	-1.44254	1.32842	2.64665	3.3619	4.0394	-0.653271	-1.44254	0.228572
3	0.462145	0.762974	-0.788127	-0.436756	-0.788127	-0.436756	0.620386	2.46721	-3.32193	-3.32193	-1.94509	-0.154421	0.762974	0.462145	-1.94509	-0.788127	-0.436756
4	3.17758	3.28604	2.26586	4.07197	2.19344	1.15006	2.46358	4.94069	-3.32193	-1.57574	2.69102	3.54078	4.75187	4.29602	0.0591936	1.29555	1.4277
5	1.77574	3.28392	2.1445	3.67036	2.03174	1.90941	2.89008	5.04479	-3.32193	-0.740285	0.947312	2.82389	3.30833	3.33234	-1.20951	-1.20951	1.37468
6	1.20859	1.13405	0.337704	1.41155	1.13405	-0.128754	0.79014	3.12296	-3.32193	-2.2084	0.337704	1.53256	2.50741	1.27946	-1.58749	-0.822407	0.337704
7	3.54594	1.47593	1.1979	2.63101	1.41128	1.27259	2.0435	3.40364	-3.32193	-3.32193	-1.1026	1.3436	2.0002	1.81269	-1.54042	-2.17207	0.644045
8	2.88365	2.75063	1.79911	3.479	2.54105	1.36179	2.95794	4.89436	-3.32193	-2.12028	-2.12028	0.485452	1.68709	1.56562	-2.12028	-1.02912	1.28691
9	0.935373	0.0089059	0.816684	1.71003	0.387645	-1.3145	1.14695	2.61854	-3.32193	-3.32193	-1.3145	0.210668	1.64184	0.545265	-1.99406	-3.32193	-0.225733
10	3.90492	0.958643	2.45911	3.0921	2.1523	1.81705	3.21993	5.0103	-3.32193	-1.01441	0.361875	2.5592	3.46326	2.42414	-1.46055	0.205915	2.10892
11	2.60966	1.75476	2.84703	4.26321	3.42529	2.90073	3.80915	5.75113	-3.32193	-0.630881	1.50025	2.3254	3.38817	1.63311	-0.630881	-0.630881	1.00737
12	4.79746	0.632933	3.11424	4.66348	2.05728	1.95303	2.56141	5.04576	-3.32193	-3.32193	1.58565	3.16178	4.12999	3.3377	0.157691	0.761954	2.10671
13	4.37672	2.17044	1.93911	3.5157	2.03614	1.98844	3.06517	5.10905	-3.32193	-1.44708	0.874966	2.9945	3.97322	3.11044	-0.382871	1.53656	2.21256
14	3.25476	2.30228	1.45199	3.07841	1.85378	1.66683	2.83368	4.52004	-3.32193	-0.0311865	-0.0311865	2.83368	3.44136	2.87746	-0.89082	-0.397902	1.85378
15	2.04549	3.47248	0.970223	3.10787	1.27735	0.970223	1.87317	4.29433	-3.32193	-1.97183	-1.97183	-0.474504	1.67743	1.08002	-3.32193	-3.32193	-1.97183
16	2.58313	0.9859	0.9859	2.7803	1.23674	1.63639	2.24449	4.23113	-3.32193	-2.14963	-0.460272	1.80115	2.75373	2.55263	-1.07063	-0.230703	1.07445
17	4.84016	2.38002	1.74369	3.11876	2.17288	1.13	2.31422	4.599	-3.32193	-3.32193	-1.59046	2.24528	3.22999	4.07113	-0.825902	0.577623	2.24528
18	0.286346	0.0835367	3.36959	4.62819	2.9592	2.46931	3.93488	6.14876	-3.32193	-3.32193	-1.94377	0.764987	1.91782	0.622386	-1.94377	-3.32193	-1.94377
19	4.21538	2.43926	2.30857	3.74514	2.16484	1.9478	3.01533	4.69685	-3.32193	-0.81164	-0.81164	2.63379	3.60366	5.05721	0.43576	1.62058	2.66973
20	1.97984	0.0855935	1.01596	3.16839	1.4558	0.0855935	1.6887	4.23587	-3.32193	-3.32193	0.38007	1.17794	2.61047	1.01596	-1.5552	-1.5552	0.0855935
21	3.93147	1.93904	1.97979	2.89902	2.05798	1.39302	2.39572	4.81295	-3.32193	-0.397769	0.805357	2.64408	3.45602	3.18694	-0.397769	1.19961	2.45473
22	3.57024	1.52655	2.50129	3.68479	2.06683	2.459	3.02072	4.92426	-3.32193	-1.92365	-0.406706	2.69596	3.21114	2.54238	-0.123544	1.44221	2.76702
23	1.38793	3.29139	3.04969	4.5	3.04969	2.75918	3.77525	6.35806	-3.32193	1.31683	1.38793	3.29139	4.51596	3.77525	0.795822	1.16316	2.42915
24	1.92349	2.53804	0.830918	2.59259	1.08037	1.29298	1.88028	4.18834	-3.32193	-1.62664	-0.374212	2.53804	3.17851	3.02827	-0.00669682	-0.178783	0.737164
25	2.83812	1.32407	1.32407	2.90138	1.85816	1.41357	2.66668	4.69487	-3.32193	-1.94204	-1.94204	0.0860852	2.47208	1.01648	-1.94204	-3.32193	0.897414
26	-0.970371	-0.970371	2.44225	3.19034	1.62069	1.23699	2.35814	4.12419	-3.32193	-0.482851	-0.289552	0.961021	1.23699	-1.29413	-2.30334	-0.970371	-1.71223
27	3.87706	4.18151	2.90207	4.9979	2.70785	2.74209	4.49433	5.99209	-3.32193	-1.2729	2.11659	4.32395	5.36497	6.34105	0.0586412	1.29497	2.40004
28	-0.391744	-3.32193	-0.74503	0.510369	-1.91293	-3.32193	-0.74503	1.77021	-3.32193	-3.32193	-1.21389	-3.32193	0.510369	0.128704	-3.32193	-3.32193	-0.74503
29	2.97933	2.10843	3.46953	3.98186	3.13417	2.85758	4.05014	6.10642	-3.32193	-0.207801	0.320523	2.88277	3.62687	2.7246	-2.13516	-0.437891	2.30755
30	2.34223	1.14575	1.78882	2.23206	0.879545	0.285035	2.19338	3.70312	-3.32193	-3.32193	-1.08066	1.68112	2.60051	1.56474	-0.743993	-0.0440955	1.56474
31	3.53139	1.80584	2.16573	2.41576	1.61908	1.15231	2.78506	4.5073	-3.32193	-0.308345	-0.586289	2.49032	3.30224	3.56628	0.125115	1.91814	3.21698
32	2.89839	1.50612	1.26769	2.51731	1.50612	0.326394	1.64567	4.37334	-3.32193	-2.03366	-0.908596	2.09855	3.24416	2.89839	-0.284243	0.7541	1.57758
33	0.569994	1.1967	2.7638	3.72824	2.60871	2.37199	3.59683	5.48011	-3.32193	-0.563023	1.3996	2.37199	3.29155	1.3996	-1.59617	-0.832627	1.33509
34	1.49503	0.662599	1.29159	2.10489	-0.249024	-0.249024	0.54533	3.12935	-3.32193	-3.32193	-2.16115	0.871912	1.43035	1.05467	-2.16115	-1.52635	0.871912
35	3.45283	2.44173	1.60517	2.86233	1.76981	1.51521	2.28725	4.84737	-3.32193	-3.32193	0.81151	2.58126	3.6768	3.32629	-1.09607	0.0278204	1.51521
36	3.6061	1.80599	1.80599	2.66158	2.32376	1.80599	1.72596	4.72894	-3.32193	-1.0667	0.301274	2.08798	3.25327	3.19501	0.0614678	0.301274	1.95386
37	2.61396	2.06326	1.9225	2.41814	0.886174	0.339721	0.725973	3.53118	-3.32193	-1.76488	-0.550558	-0.189338	2.46964	2.1915	-0.189338	0.0993087	1.03035
38	1.57226	1.29349	-0.178316	3.62976	0.737659	0.491826	2.00672	3.68941	-3.32193	-3.32193	-0.178316	0.737659	-0.178316	0.737659	-1.46895	-3.32193	-3.32193
39	-3.32193	-1.3858	-3.32193	-3.32193	-3.32193	-0.587801	-1.3858	1.05571	-3.32193	-3.32193	-1.3858	-1.3858	-0.0769886	-3.32193	-3.32193	-3.32193	-3.32193
40	2.24695	0.641931	3.97877	5.09679	3.12594	2.63394	3.69802	5.42124	-3.32193	-2.10305	1.39096	2.12051	3.25192	1.9326	-3.32193	-0.157479	1.59495
41	2.5767	-3.32193	-3.32193	1.08587	-0.986981	-0.500629	0.780839	1.08587	-3.32193	-3.32193	-0.986981	-0.137545	-0.137545	-0.137545	-3.32193	-3.32193	-3.32193
42	2.60131	2.40552	2.77367	4.85694	2.96368	2.23899	3.25306	5.14293	-3.32193	-1.77336	-0.56153	-0.56153	1.3801	1.26923	-1.77336	-1.77336	-1.77336
43	3.35412	0.650631	2.47797	3.4326	2.3908	2.00706	3.0893	5.03761	-3.32193	-1.53543	-0.260278	1.75118	2.81578	2.27387	-0.976268	0.923331	1.60393
44	3.83793	2.45231	1.57451	3.81844	3.43907	2.99413	3.12682	5.46711	-3.32193	-1.7765	0.709396	2.55009	2.95895	3.15817	0.0833152	0.869484	2.55009
45	-0.349523	-1.88251	0.172828	0.987918	-0.704552	-1.88251	0.172828	2.29099	-3.32193	-3.32193	-1.88251	-0.349523	0.987918	0.37682	-3.32193	-0.704552	-0.704552
46	2.62293	2.6505	3.09364	3.43218	2.6505	2.2431	3.52445	5.4141	-3.32193	-1.1314	1.00085	2.6505	3.44797	2.67754	-1.56641	0.225785	2.20643
47	3.3782	4.14244	3.65142	5.18639	3.28501	3.02173	3.99331	6.06101	-3.32193	-0.219636	4.18605	5.4559	6.24751	3.56156	0.693823	1.79091	2.54722
48	3.77547	1.25672	1.76179	2.43149	1.87867	1.07267	1.41992	4.03675	-3.32193	-2.04041	-0.29429	1.82141	2.96848	2.99462	0.743336	1.56652	2.57698
49	2.98808	1.0227	0.861619	2.09942	1.16758	0.580266	1.53119	3.63709	-3.32193	-1.66825	-0.917926	1.82136	2.20393	2.30138	-0.232394	0.0920122	1.73097
50	2.87337	3.22598	0.907072	2.92245	1.70932	1.46616	2.22184	4.11646	-3.32193	-3.32193	-1.49979	1.17354	2.53757	3.08219	-2.14049	-1.05767	-0.446123
51	2.44699	2.79273	2.17947	3.7628	1.52038	1.99137	3.03939	5.12104	-3.32193	-0.613224	0.816561	2.86761	3.82048	2.79273	-1.09186	-1.8131	0.271986
52	4.8268	2.36457	3.37076	4.39378	3.05732	2.68898	3.67775	5.86053	-3.32193	0.754578	2.7827	4.38385	5.43914	5.25517	1.43143	2.62293	4.35362
53	3.5257	4.08459	2.82903	4.2899	2.93072	2.77536	3.98172	6.38185	-3.32193	0.728466	0.186396	2.25418	3.38945	3.55785	0.0117501	0.610829	2.43811
54	1.88655	-0.368602	4.05537	4.91249	3.57341	2.974	3.6911	5.92084	-3.32193	-0.594856	3.94387	4.852	5.8635	3.7036	0.743222	2.42864	3.18488
55	1.37021	-0.26724	0.643224	1.72944	0.167705	0.167705	0.501448	3.36915	-3.32193	-1.34974	-1.34974	0.643224	1.28623	0.89078	-3.32193	-0.0334381	-0.546401
56	0.944359	3.05476	2.2669	3.66884	2.31176	0.944359	2.59194	5.08109	-3.32193	-3.32193	-0.846627	0.219332	0.554098	1.05406	-3.32193	-3.32193	-1.98835
57	3.20145	1.78751	2.21705	2.86459	1.45094	0.619793	1.17312	3.96936	-3.32193	-0.788652	0.375414	2.21705	2.71478	1.17312	-1.55876	0.619793	1.01117
58	2.73238	1.79839	1.00022	2.1808	0.45088	0.658115	1.61166	3.99421	-3.32193	-1.68434	-0.447255	1.88342	2.82126	1.00022	-3.32193	-0.937074	0.208802
59	2.20792	3.03061	3.08652	5.2058	3.14034	1.23881	3.33753	5.29154	-3.32193	-1.24174	0.0957054	0.476589	1.58773	3.77191	0.476589	0.77763	1.86848
60	4.11055	2.00311	1.30385	2.61838	2.40912	2.2019	2.53239	5.28791	-3.32193	-1.13502	-0.302831	2.37659	3.00642	2.89598	0.0670148	0.713488	2.2019
61	4.24402	2.53896	2.18749	3.51212	2.6998	1.86444	2.6998	4.84663	-3.32193	-1.17559	0.0198785	1.72184	3.05743	2.95488	-0.34849	0.556612	1.909
62	4.16501	1.14341	3.59109	4.28692	3.45898	2.60302	3.52655	5.65435	-3.32193	-0.316517	1.54202	3.03291	4.07008	2.79791	-0.483722	0.503996	2.49472
63	2.51835	3.55503	1.51866	3.33266	2.08674	0.982891	2.49326	4.50563	-3.32193	-2.33091	-0.337679	0.908938	2.15231	2.15231	-2.33091	-1.33542	0.568155
64	2.37114	2.82295	2.97032	3.96108	2.84858	2.4402	3.40973	5.31929	-3.32193	-0.7194	1.00185	2.37114	3.03872	1.46654	-2.14027	0.156656	0.806438
65	0.357444	-1.57248	2.84537	3.95	1.7686	1.81777	2.58635	4.45624	-3.32193	-3.32193	1.55325	2.08203	2.23466	-1.13814	-2.19684	-2.19684	-2.19684
66	1.27354	-0.391842	1.17121	2.63806	1.3691	0.510265	1.06106	3.84161	-3.32193	-3.32193	-0.391842	1.06106	2.24339	1.7701	-0.745123	-0.391842	0.668892
67	1.5181	-0.485496	1.79842	3.92117	2.49269	2.84074	3.76697	5.37719	-3.32193	-3.32193	-1.29645	1.5181	0.958103	1.79842	-3.32193	-3.32193	0.709845
68	2.54442	2.66441	3.25457	3.81733	2.10969	1.48452	2.41355	4.9445	-3.32193	-3.32193	0.535174	1.9923	2.62551	1.6487	-0.722804	-0.368554	0.356682
69	5.48665	1.50691	2.04992	3.48701	1.94569	1.64645	2.58903	4.69669	-3.32193	-0.0500625	0.327142	1.8906	3.17753	3.80264	-0.562212	1.26847	2.44352
70	5.16155	1.8377	3.60973	5.38518	3.65866	2.75124	3.80711	5.67406	-3.32193	0.0670399	2.99935	4.65896	5.83172	5.12284	1.95987	3.09133	3.70598
71	2.29135	0.621562	1.49428	2.08942	0.285538	0.463311	1.01296	3.65161	-3.32193	-1.94432	0.0827388	0.893918	1.85457	0.621562	-1.25265	-0.787086	1.01296
Expression was quantified as counts per million (CPM).
